# Supplementary material for: Motor imagery ability in baseball players with throwing yips
Source: PLoS One. 2023 Nov 30;18(11):e0292632. doi: 10.1371/journal.pone.0292632 (PMC10688651; doi:10.1371/journal.pone.0292632)
Supplement: S1 Table — (XLSX) [file pone.0292632.s002.xlsx]

## Sheet: Sheet1
ID	Group	Positioin	Age	Baseball Experience (Year)	Positive motor imagery vividness (First-person visual perspective)	Positive motor imagery vividness (Kinesthetic perspective)	Negative motor imagery vividness (First-person visual perspective)	Negative motor imagery vividness (Kinesthetic perspective)	VMIQ-2(First-person visual perspective)	VMIQ-2(Kinesthetic perspective)
1	Control	Infielder	19	12	90.16	77.87	30.33	41.8	21	16
2	Control	Pitcher	21	15	100	100	0	0	20	13
3	Control	Pitcher	21	14	100	90.98	0	0	18	12
4	Control	Pitcher	20	13	100	100	6.56	81.97	27	27
5	Control	Pitcher	22	15	45.08	53.28	79.51	86.07	12	12
6	Control	Pitcher	22	14	89.34	91.8	5.74	48.36	20	22
7	Control	Outfielder	19	12	86.07	100	40.16	40.98	17	19
8	Control	Infielder	18	11	90.98	95.08	35.25	90.98	37	38
9	Control	Outfielder	22	16	49.18	49.18	71.31	68.03	29	36
10	Control	Infielder	20	14	84.43	57.38	32.79	7.38	15	17
11	Control	Outfielder	19	14	100	100	27.05	40.98	15	19
12	Control	Catcher	18	12	99.18	91.8	13.93	12.3	24	24
13	Control	Outfielder	20	4	25.41	60.66	37.7	14.75	30	26
14	Control	Pitcher	19	10	95.9	99.18	14.75	18.03	34	24
15	Control	Catcher	20	12	69.67	85.25	13.11	13.93	24	29
16	Control	Pitcher	18	11	77.87	76.23	26.23	24.59	12	24
17	Control	Pitcher	19	13	81.97	82.79	5.74	20.49	21	28
18	Control	Outfielder	23	15	42.62	63.93	12.3	7.38	12	27
19	Control	Infielder	22	12	100	100	0	0	47	45
20	Control	Infielder	21	14	100	100	21.31	12.3	12	13
21	Control	Infielder	21	14	40.98	57.38	59.02	60.66	26	32
22	Control	Catcher	21	13	67.21	59.84	12.3	59.84	32	20
23	Control	Pitcher	20	15	95.08	96.72	6.56	18.03	28	26
24	Control	Infielder	20	11	18.85	39.34	70.49	57.38	20	23
25	Control	Infielder	21	12	100	100	0	0	12	12
26	Control	Pitcher	19	12	80.33	81.15	69.67	76.23	35	35
27	Control	Outfielder	19	13	66.39	84.43	54.92	58.2	27	31
28	Control	Infielder	22	15	100	100	0	0	12	24
29	Control	Outfielder	19	11	83.61	92.62	39.34	31.15	16	18
30	Control	Catcher	21	10	100	100	0	0	12	36
31	Control	Pitcher	20	13	80.33	88.52	24.59	34.43	31	28
32	Control	Pitcher	19	7	100	100	16.39	9.84	12	20
33	Control	Infielder	20	8	100	100	13.93	5.74	12	12
34	Control	Infielder	20	11	81.97	67.21	90.98	72.13	32	44
35	Control	Infielder	21	15	78.69	80.33	83.61	82.79	14	19
36	Control	Pitcher	23	17	85.25	82.79	36.07	7.38	15	23
37	Control	Catcher	20	15	58.2	77.05	34.43	9.02	25	23
38	Control	Catcher	20	14	100	85.25	0	0	52	24
39	Control	Outfielder	18	10	86.07	87.7	9.84	7.38	15	16
40	Control	Pitcher	20	11	55.74	52.46	53.28	55.74	39	36
41	Control	Pitcher	21	12	77.87	59.02	79.51	49.18	14	18
42	Control	Infielder	20	10	83.61	83.61	18.85	27.87	30	36
43	Control	Infielder	23	13	100	90.98	22.95	4.1	22	21
44	Control	Infielder	20	11	71.31	59.84	86.89	54.92	31	26
45	Control	Catcher	18	11	95.9	95.08	21.31	9.84	18	15
46	Control	Catcher	18	11	77.05	100	4.92	0	18	18
47	Control	Outfielder	21	12	67.21	59.84	85.25	84.43	19	23
48	Control	Catcher	19	10	82.79	82.79	19.67	58.2	19	19
49	Control	Pitcher	19	9	66.39	67.21	22.95	22.95	17	24
50	Control	Outfielder	19	12	54.92	57.38	38.52	62.3	25	23
51	Control	Pitcher	21	11	88.52	92.62	63.11	90.16	19	26
52	Control	Catcher			85.25	98.36	23.77	24.59	12	14
53	Control	Outfielder	21	15	64.75	77.05	57.38	57.38	12	19
54	Control	Pitcher	23	16	100	100	28.69	20.49	14	21
55	Control	Catcher	18	11	92.62	75.41	30.33	10.66	20	32
56	Yips	Infielder	22	15	92.62	81.97	49.18	65.57	12	12
57	Yips	Pitcher	18	9	88.52	90.16	22.13	53.28	31	44
58	Yips	Infielder	21	13	77.87	72.13	60.66	29.51	24	24
59	Yips	Outfielder	21	14	53.28	49.18	84.43	86.89	29	37
60	Yips	Catcher	22	15	69.67	82.79	83.61	84.43	45	27
61	Yips	Outfielder	19	14	57.38	73.77	42.62	41.8	17	17
62	Yips	Infielder	20	13	49.18	33.61	84.43	77.87	12	12
63	Yips	Catcher	19	11	78.69	59.84	70.49	49.18	12	12
64	Yips	Pitcher	23	17	100	100	100	100	12	23
65	Yips	Infielder	21	12	49.18	49.18	49.18	49.18	24	36
66	Yips	Catcher	20	13	74.59	73.77	27.87	44.26	35	27
67	Yips	Pitcher	21	13	30.65	15.32	100	90.32	21	17
68	Yips	Outfielder	19	11	80.65	72.58	37.1	48.39	45	35
69	Yips	Catcher	19	11	37.9	42.74	100	89.52	32	34
70	Yips	Catcher	20	12	74.19	70.97	96.77	94.35	44	28
71	Yips	Outfielder	22	13	98.39	98.39	41.13	43.55	30	13
72	Yips	Catcher	23	13	100	100	85.48	94.35	13	12
73	Yips	Infielder	22	15	100	89.52	100	100	14	14
74	Yips	Catcher	21	14	72.58	93.55	15.32	25.81	15	19
75	Yips	Outfielder	21	13	57.26	72.58	79.84	72.58	23	23
76	Yips	Catcher	21	11	86.29	86.29	33.06	78.23	14	13
77	Yips	Pitcher	18	11	63.93	65.57	77.05	45.08	15	12
78	Yips	Pitcher	21	11	83.61	94.26	36.89	62.3	12	29
79	Yips	Outfielder	20	10	49.18	34.43	66.39	49.18	36	29
80	Yips	Outfielder	22	16	9.02	6.56	73.77	85.25	17	20
81	Yips	Infielder	19	12	84.43	86.07	98.36	98.36	31	32
82	Yips	Pitcher	20	13	18.03	100	84.43	85.25	12	12
83	Yips	Pitcher	21	12	94.26	93.44	90.16	16.39	15	22
84	Yips	Outfielder	20	13	31.15	20.49	100	90.98	25	22
85	Yips	Catcher	21	14	83.61	84.43	24.59	27.05	12	24
86	Yips	Infielder	21	15	100	93.44	5.74	5.74	12	12
87	Yips	Outfielder	20	11	62.3	39.34	93.44	87.7	28	28
88	Yips	Infielder	21	14	83.61	51.64	26.23	49.18	25	31
89	Recovered	Pitcher	19	12	73.77	69.67	86.89	93.44	25	31
90	Recovered	Pitcher	19	11	100	100	25.41	22.13	12	12
91	Recovered	Catcher	18	11	83.61	81.15	36.07	34.43	23	18
92	Recovered	Catcher	20	11	82.79	68.03	80.33	49.18	25	26
93	Recovered	Catcher	21	13	77.87	76.23	49.18	49.18	12	21
94	Recovered	Pitcher	21	11	83.61	91.8	54.92	72.95	20	28
95	Recovered	Pitcher	20	11	81.97	92.62	40.98	49.18	24	22
96	Recovered	Catcher	21	15	65.57	56.56	26.23	31.97	24	27
97	Recovered	Infielder	20	12	82.79	80.33	28.69	36.89	21	19
98	Recovered	Infielder	21	11	63.11	59.02	17.21	24.59	36	29
99	Recovered	Catcher	21	12	15.57	13.93	57.38	55.74	36	48
100	Recovered	Infielder	20	14	66.39	64.75	49.18	69.67	13	24
101	Recovered	Infielder	21	14	31.97	81.15	17.21	31.97	12	12
102	Recovered	Catcher	22	15	81.15	76.23	13.11	57.38	12	12
103	Recovered	Infielder	21	15	89.34	100	49.18	0	13	15
104	Recovered	Catcher	21	14	88.52	95.9	8.2	3.28	34	21
105	Recovered	Infielder	21	13	88.52	94.26	66.39	70.49	14	19
106	Recovered	Infielder	20	10	100	88.52	75.41	83.61	20	27
107	Recovered	Catcher	21	14	100	100	10.66	31.97	16	16
108	Recovered	Catcher	20	14	98.36	82.79	18.03	14.75	13	22
109	Recovered	Pitcher	20	12	75.41	92.62	83.61	86.89	36	38
110	Recovered	Infielder	21	12	90.98	96.72	8.2	6.56	22	30
111	Recovered	Pitcher	21	13	86.89	83.61	54.1	81.97	22	21
112	Recovered	Pitcher	20	14	61.48	66.39	77.05	81.97	31	29
113	Recovered	Infielder	20	10	59.02	49.18	36.89	18.03	12	20
114	Recovered	Infielder	18	11	58.2	87.7	100	99.18	31	41
